# Supplementary material for: Infant Feeding and Ethnic Differences in Body Mass Index during Childhood: A Prospective Study
Source: Nutrients. 2021 Jul 1;13(7):2291. doi: 10.3390/nu13072291 (PMC8308235; doi:10.3390/nu13072291)
Supplement: Supplementary file 1 [file nutrients-13-02291-s001.zip]

Archive with 1 entries (1 files):
- nutrients-1281029-supplementary.pdf
